# Supplementary material for: Effects of Psychological Interventions for Mental Health in Police Officers: A Systematic Review and Meta-Analysis
Source: Healthcare (Basel). 2026 Apr 13;14(8):1025. doi: 10.3390/healthcare14081025 (PMC13115800; doi:10.3390/healthcare14081025)
Supplement: Supplementary file 1 [file healthcare-14-01025-s001.zip]

Archive with 1 entries (1 files):
- healthcare-4188577-supplementary.pdf
